# Supplementary material for: Exploration of Raw Pigmented-Fleshed Sweet Potatoes Volatile Organic Compounds and the Precursors
Source: Molecules. 2024 Jan 26;29(3):606. doi: 10.3390/molecules29030606 (PMC10856654; doi:10.3390/molecules29030606)
Supplement: Supplementary file 1 [file molecules-29-00606-s001.zip]

Archive with 1 entries (1 files):
- molecules-2806501-supplementary.xlsx
