# Supplementary material for: Exploration of Raw Pigmented-Fleshed Sweet Potatoes Volatile Organic Compounds and the Precursors
Source: Molecules. 2024 Jan 26;29(3):606. doi: 10.3390/molecules29030606 (PMC10856654; doi:10.3390/molecules29030606)
Supplement: Supplementary file 1 [file molecules-29-00606-s001.zip › molecules-2806501-supplementary.xlsx]

## Sheet: Table S1
Table S1 Calibration curves of amino acid standard
Compound Name	RT	Curve Equation	CAS
Histidine	0.65	Y = 4.199e5X; R^2: 0.9977	71-00-1
4-Hydroxy-L-Proline	0.78	Y = 2.72e6X; R^2: 0.9994	51-35-4
Arginine	0.86	Y = 2.894e5X; R^2: 0.9972	74-79-3
Asparagine	0.9	Y = 1.737e6X; R^2: 0.9987	70-47-3
Glutamine	1.06	Y = 1.887e6X; R^2: 0.9992	56-85-9
Serine	1.1	Y = 3.356e6X; R^2: 0.9991	56-45-1
Glycine	1.28	Y = 3.442e6X; R^2: 0.9988	56-40-6
Aspartic acid	1.51	Y = 3.252e6X; R^2: 0.9980	56-84-8
Glutamic acid	1.78	Y = 4.072e6X; R^2: 0.9989	56-86-0
Threonine	2.13	Y = 5.306e6X; R^2: 0.9989	72-19-5
Alanine	2.63	Y = 4.756e6X; R^2: 0.9979	56-41-7
Gamma-Aminobutyric acid	2.79	Y = 4.867e6X; R^2: 0.9960	56-12-2
Proline	3.4	Y = 4.258e6X; R^2: 0.9991	147-85-3
D-2-Aminobutyric acid	4.75	Y = 6.691e6X; R^2: 0.9974	2623-91-8
Cystine	5.83	Y = 4.154e5X; R^2: 0.9963	56-89-3
Valine	6.92	Y = 9.735e6X; R^2: 0.9986	72-18-4
Isoleucine	8.73	Y = 1.088e7X; R^2: 0.9994	73-32-5
Leucine	8.89	Y = 1.061e7X; R^2: 0.9992	61-90-5
Phenylalanine	9.13	Y = 9.122e6X; R^2: 0.9994	63-91-2
Tryptophan	9.26	Y = 6.132e6X; R^2: 0.9996	73-22-3
Lysine	5.77	Y = 7.462e5X; R^2: 0.9988	56-87-1
Tyrosine	6.44	Y = 5.156e6X; R^2: 0.9990	60-18-4
Methionine	6.56	Y = 6.92e6X; R^2: 0.9995	63-68-3

## Sheet: Table S2
Table S2 Calibration curves of fatty acid standard
Compound Name	RT	Curve Equation	CAS
C4:0	10.391	y = 14590.481573X, R^2 = 0.99939355	623-42-7
C6:0	11.733	y = 35490.479693X, R^2 = 0.99911375	106-70-7
C8:0	13.57	y = 45944.651043X, R^2 = 0.99910611	111-11-5
C10:0	15.703	y = 50295.592245X, R^2 = 0.99908661	110-42-9
C11:0	16.798	y = 50499.481310 X, R^2 = 0.99905394	1731-86-8
C12:0	17.899	y = 50836.933317X, R^2 = 0.99903171	29972-79-0
C13:0	18.995	y = 50521.139729X, R^2 = 0.99902567	1731-88-0
C14:0	20.095	y = 50129.533228X, R^2 = 0.99902012	124-10-7
C14:1	21.097	y = 17973.881819X, R^2 = 0.99926543	124-10-7
C15:0	21.201	y = 50622.379594X, R^2 = 0.99900402	7132-64-1
C15:1	22.371	y = 19175.668109X, R^2 = 0.99900114	91400-78-1
C16:0	22.317	y = 48829.187274X, R^2 = 0.99826111	112-39-0
C16:1	22.371	y = 15809.289544X, R^2 = 0.99894318	1120-25-8
C17:0	23.456	y = 47371.380649X, R^2 = 0.99899710	1731-92-6
C17:1	24.674	y = 16908.382752X, R^2 = 0.99896276	77745-60-9
C18:0	24.674	y = 46816.185344 X, R^2 = 0.99883549	112-61-8
C18:1n9c	25.485	y = 15876.053415X, R^2 = 0.99835875	112-62-9
C18:2n6c	26.765	y = 18132.412573X, R^2 = 0.99802054	112-63-0
C20:0	27.091	y = 42577.023876X, R^2 = 0.99900397	1120-28-1
C18:3n6	27.753	y = 13757.494069 X, R^2 = 0.99901110	16326-32-2
C20:1	28.004	y = 16884.138421X, R^2 = 0.99910870	2390-09-02
C18:3n3	28.296	y = 20966.076800X, R^2 = 0.99884047	301-00-8
C21:0	28.399	y = 41750.090121X, R^2 = 0.99903136	6064-90-0
C20:2	29.427	y = 17175.097077X, R^2 = 0.99887509	2463-02-07
C22:0	29.814	y = 38291.528672X, R^2 = 0.99888335	2463-02-07
C20:3n6	30.528	y = 2856.858979X, R^2 = 0.99896163	2463-02-07
C22:1n9	30.895	y = 8368.559030X, R^2 = 0.99890397	1120-34-9
C20:3n3	30.895	y = 19482.222383X, R^2 = 0.99885124	55682-88-7
C23:0	31.332	y = 34037.695296X, R^2 = 0.99893699	55682-88-7
C22:2	32.533	y = 15574.805341X, R^2 = 0.99872576	61012-47-3
C24:0	33.021	y = 29513.453591X, R^2 = 0.99872210	2442-49-1
C20:5n3	33.639	y = 17202.984913X, R^2 = 0.99880649	2734-47-6
C24:1	34.307	y = 7404.318361X, R^2 = 0.99882640	2733-88-2
C22:6n3	39.439	y = 15236.686677 X, R^2 = 0.99873377	301-01-9

## Sheet: Table S3
Table S3 Composition and content of volatile organic compounds in five sweetpotato cultivars
Compound	RTa	RIb	CAS	Molecular Formula	Odor	Relative content c
						W	LY	Y	O	OR
Alcohols
Phenylethyl Alcohol	13.9201	1072.12	000060-12-8	C8H10O	honey, spice, rose, lilac					0.015±0.001
1-Octen-3-ol	9.8236	941.307	003391-86-4	C8H16O	mushroom				0.133±0.004b	0.207±0.010a
1-Octanol	12.6298	1030.47	000111-87-5	C8H18O	chemical, metal, burnt	0.063±0.005a			0.052±0.051b
p-Cymen-7-ol	18.9947	1243.87	000536-60-7	C10H14O	wood, herb	0.134±0.032a			0.117±0.002a	0.077±0.010b
Aldehydes
Hexanal	4.7535	748.759	000066-25-1	C6H12O	grass, tallow, fat	0.629±0.106a	0.502±0.059b	0.233±0.023c	0.292±0.034c	0.748±0.074a
(E)-2-Hexenal	6.1001	812.167	006728-26-3	C6H10O		0.277±0.024a	0.257±0.023a	0.025±0.004d	0.067±0.010c	0.145±0.013b
Heptanal	7.4725	863.129	000111-71-7	C7H14O	fat, citrus, rancid	0.074±0.005c	0.052±0.001d	0.049±0.008d	0.097±0.007b	0.181±0.009a
Benzaldehyde	9.2027	920.028	000100-52-7	C7H6O	almond, burnt sugar	0.446±0.086bc	0.393±0.038c	0.750±0.072a	0.457±0.030bc	0.553±0.092b
Benzeneacetaldehyde	11.775	1000.47	000122-78-1	C8H8O	hawthorne, honey, sweet	0.503±0.054ab	0.392±0.094c	0.410±0.012bc	0.581±0.053a	0.530±0.012a
Nonanal	13.6366	1063.31	000124-19-6	C9H18O	fat, citrus, green	0.165±0.035b	0.256±0.059a	0.134±0.004bc	0.109±0.014bc	0.097±0.010c
Decanal	16.6105	1161.39	000112-31-2	C10H20O	soap, orange peel, tallow	0.227±0.019a	0.219±0.042a	0.155±0.023b		0.162±0.027b
(E,E)-2,4-Heptadienal	10.7862	971.774	004313-03-5	C7H10O	nut, fat	0.038±0.006b			0.020±0.001c	0.055±0.010a
(E)-2-Heptenal	9.1126	916.822	018829-55-5	C7H12O	soap, fat, almond	0.063±0.007b				0.102±0.013a
(E,E)-2,4-Nonadienal	16.8502	1169.27	005910-87-2	C9H14O	fat, wax, gree					0.018±0.002
beta-Homocyclocitra	18.081	1210.05	000472-66-2	C11H18O	fruit,lemon,wood					0.088±0.015
Furans
2-pentyl-Furan	10.2018	953.619	003777-69-3	C9H14O	green bean, butter	0.136±0.026c	0.247±0.046b	0.123±0.016c	0.235±0.050b	0.336±0.073a
Alkane
Tridecane	19.2187	1251.91	000629-50-5	C13H28	alkane	0.040±0.001b	0.051±0.009a	0.025±0.002c	0.048±0.003ab	0.030±0.007c
Dodecane	16.4383	1155.65	000112-40-3	C12H26	alkane				0.024±0.004a	0.018±0.002b
Ketones
2,3-Octanedione	9.9884	946.729	000585-25-1	C8H14O2	sweet,milk,fat				0.023±0.001
2-Heptanone	7.1535	852.173	000110-43-0	C7H14O	soap				0.050±0.005b	0.065±0.006a
3-Octen-2-one	11.6543	997.002	001669-44-9	C8H14O	nut, crushed bug					0.015±0.001
3,5-Octadien-2-one	12.6327	1030.57	038284-27-4	C8H12O	fruit, fat, mushroom					0.043±0.006
6-methyl-5-Hepten-2-one	10.0706	949.401	000110-93-0	C8H14O	pepper, mushroom, rubber			0.043±0.006a		0.037±0.001b
Benzene
Toluene	4.0531	717.782	000108-88-3	C7H8	paint	0.045±0.002c	0.080±0.009a	0.074±0.006a	0.029±0.003d	0.055±0.001b
1-methyl-4-(1-methylethenyl)-Benzene	13.1782	1048.67	001195-32-0	C10H12	citrus, pine	0.117±0.021
Phenols
2-methoxy-Phenol	13.176	1048.6	000090-05-1	C7H8O2	smoke, sweet, medicine				0.119±0.009b	0.142±0.021a
Monoterpenes
alpha-Terpinene	10.9485	976.641	000099-86-5	C10H16	lemon	0.051±0.007a		0.028±0.001c	0.037±0.005bc	0.043±0.009ab
p-Cymene	11.1905	983.767	000099-87-6	C10H14	solvent, gasoline, citrus	0.053±0.006a		0.032±0.002b	0.046±0.006a	0.034±0.004b
Limonene	11.322	987.574	000138-86-3	C10H16	lemon, orange			0.055±0.010
(Z)-beta-ocimene	11.9427	1006.53	003338-55-4	C10H16	citrus, herb, flower				0.028±0.004
beta-Ocimene	11.9453	1006.62	013877-91-3	C10H16	grass,soap		0.046±0.004
gamma-Terpinene	12.2359	1016.91	000099-85-4	C10H16	gasoline, turpentine	0.116±0.019a	0.123±0.008a	0.060±0.004b
Linalool	13.5078	1059.25	000078-70-6	C10H18O	flower, lavender	0.442±0.036a	0.240±0.020c	0.352±0.076b	0.080±0.009d
cis-Rose oxide	13.8322	1069.41	003033-23-6	C10H18O	sweet, rose	0.062±0.001b	0.098±0.006a	0.045±0.009c	0.022±0.002d
Rose oxide	14.3192	1084.22	016409-43-1	C10H18O	rose,grass				0.011±0.001
Nerol oxide	15.1404	1110.4	001786-08-9	C10H16O	oil, flower		1.832±0.308a		0.228±0.014b
Terpinen-4-ol	15.7942	1133.66	000562-74-3	C10H18O	turpentine, nutmeg, must	0.125±0.003a	0.105±0.015ab	0.081±0.003c	0.097±0.005bc	0.110±0.020ab
p-Cymen-8-ol	16.0208	1141.5	001197-01-9	C10H14O	citrus, must	0.088±0.008a		0.032±0.002c	0.056±0.003b	0.027±0.005c
alpha-Terpineol	16.1805	1146.96	000098-55-5	C10H18O	oil, anise, mint	0.177±0.010a	0.077±0.012b	0.070±0.007b	0.041±0.004c	0.024±0.004d
(-)-Myrtenol	16.3478	1152.62	000515-00-4	C10H16O	green,wood	0.100±0.013b	0.053±0.008c	0.031±0.005d	0.153±0.006a	0.039±0.010cd
beta-Cyclocitral	17.0434	1175.54	000432-25-7	C10H16O	mint				0.074±0.002b	0.228±0.049a
Nerol	17.2955	1183.62	000106-25-2	C10H18O	sweet		3.561±0.308a	1.276±0.225b	0.736±0.097c	0.101±0.013d
Neral	17.6225	1193.93	000106-26-3	C10H16O	lemon		0.144±0.023a	0.034±0.004b
Geraniol	17.9906	1206.61	000106-24-1	C10H18O	rose, geranium	0.473±0.092b	2.733±0.545a	0.361±0.030b	0.493±0.069b	0.082±0.011b
(E)-3,7-dimethyl-2,6-Octadienal	18.4465	1223.78	000141-27-5	C10H16O	lemon, mint		0.215±0.016a	0.052±0.008b	0.067±0.007b	0.034±0.006c
Geranylacetone	23.2047	1398.26	003796-70-1	C13H22O	magnolia, green			0.063±0.002a	0.038±0.006b
trans-beta-Ionone	24.052	1433.16	000079-77-6	C13H20O	seaweed, violet, flower				0.238±0.006b	0.591±0.111a
Dihydroactinidiolide	25.1204	1475.85	017092-92-1	C11H16O2	smoke			0.058±0.005a	0.051±0.006b	0.035±0.005c
gamma-Elemene	28.6838	1623.41	029873-99-2	C15H24	green, wood, oil	0.053±0.007
beta-Damascenone	21.5028	1335.03	023726-93-4	C13H18O	apple. rose, honey			0.028±0.004b	0.020±0.003c	0.035±0.005a
Sesquiterpenes
delta-elemene	20.2797	1288.78	020307-84-0	C15H24	wood			0.040±0.004
alpha-Cubebene	20.604	1299.66	017699-14-8	C15H24	herb, wax	0.036±0.008a		0.038±0.009a
Copaene	21.3018	1327.24	003856-25-5	C15H24	wood, spice	0.277±0.035a		0.094±0.014b
alpha-Guaiene	22.8956	1387.13	003691-12-1	C15H24	wood, balsamic	0.044±0.005b		0.062±0.011a		0.015±0.002c
Humulene	23.2895	1401.52	006753-98-6	C15H24	wood	0.058±0.013a				0.016±0.002b
gamma-Muurolene	23.8483	1424.81	030021-74-0	C15H24	herb, wood, spice	0.124±0.011
alpha-curcumene	23.9799	1430.21	000644-30-4	C15H22	herb					0.015±0.001
beta-selinene	24.1031	1435.25	017066-67-0	C15H24	herb	0.036±0.006b	0.275±0.057a
alpha-Muurolene	24.4302	1448.49	010208-80-7	C15H24	wood	0.171±0.041
alpha-gurjunene	24.6053	1455.5	000489-40-7	C15H24	wood, balsamic	0.350±0.077b	0.139±0.015c	0.526±0.077a	0.041±0.011d	0.082±0.019cd
delta-Cadinene	24.9786	1470.29	000483-76-1	C15H24	thyme, medicine, wood	0.079±0.019a			0.010±0.001b
(-)-Calamenene	24.9814	1470.4	000483-77-2	C15H22	herb, spice		0.100±0.010
germacrene B	25.8001	1502.41	015423-57-1	C15H24	wood, earth, spice			0.061±0.002
beta-Eudesmol	27.9398	1593.4	000473-15-4	C15H26O	wood, green			0.332±0.004
Alloaromadendrene	28.4573	1616.41	025246-27-9	C15H24	wood		0.149±0.014
Ester
Hexadecanoic acid, ethyl ester	33.6919	1880.29	000628-97-7	C18H36O2	wax		0.105±0.044
